# Supplementary material for: Environmental bacterial load during surgical and ultrasound procedures in a Swedish small animal hospital
Source: Acta Vet Scand. 2024 Sep 2;66:43. doi: 10.1186/s13028-024-00768-4 (PMC11367971; doi:10.1186/s13028-024-00768-4)
Supplement: Supplementary file 2 — Additional file 2. Bacterial flora identified on settle plates and dip slides in the operating room and the ultrasound room prior to procedures (including prior to the first procedure of the day), during procedures and after procedures. OR Operating room UR Ultrasound room. [file 13028_2024_768_MOESM2_ESM.xlsx]

## Sheet: Sheet1
Additional file 2. Bacterial flora identified on settle plates and dip slides in the operating room and the ultrasound room prior to procedures (including prior to the first procedure of the day), during procedures and after procedures
Room	Sampling site/surface	Number of isolates	Bacterial genus	Bacterial species
OR	Anaesthetic machine	34	44.1% Staphylococcus spp.
				20% S. epidermidis
				20% S. spp.
				13.3% S. hominis
				13.3% S. pseudintermedius
				13.3% S. saprophyticus
				6.7% S. capitis
				6.7% S. caprae
				6.7% S. warneri
			20.6% Micrococcus spp.
				100% M. luteus
			8.8% Corynebacterium spp.
				33.3% C. freneyi
				33.3% C. sp [2]
				33.3% C. spp.
			5.9% Escherichia spp.
				100% E. coli
			5.9% Macrococcus spp.
				50% M. caseolyticus
				50% M. spp.
			2.9% Dermacoccus spp.
				100% D. nishinomiyaensis
			2.9% Moraxella spp.
				100% M. spp.
			2.9% Pantoea spp.
				100% P. agglomerans
			2.9% Rothia spp.
				100% R. aerolata
			2.9% Streptococcus spp.
				100% S. vestibularis
OR	Computer table	62	43.5% Staphylococcus spp.
				29.6% S. spp.
				25.9% S. epidermidis
				22.2% S. capitis
				11.1% S. hominis
				3.7% S. cohnii
				3.7% S. equorum
				3.7% S. saprophyticus
			25.8% Micrococcus spp.
				81.3% M. luteus
				12.5% M. flavus
				6.3% M. cohnii
			4.8% Bacillus spp.
				66.7% B. licheniformis
				33.3% B. spp.
			3.2% Brachybacteriumspp.
				50% B. conglomeratum
				50% B. spp.
			3.2% Dietzia
				100% D. sp[2]
			3.2% Moraxella spp.
				100% M. canis
			1.6% Corynebacterium spp.
				100% C. spp.
			1.6% Dermacoccus spp.
				100% D. spp.
			1.6% Enterococcus spp.
				100% E. faecium
			1.6% Glutamicibacter spp.
				100% G. arilaitensis
			1.6% Kocuria spp.
				100% K. palustris
			1.6% Microbacterium spp.
				100% M. oleivorans
			1.6% Neomicrococcus spp.
				100% N. lactis
			1.6% Pseudomonas spp.
				100% P. luteola
			1.6% Streptococcus spp.
				100% S. salvarius
			1.6% Trichosporon spp.
				100% T. spp.
OR	Shelf	51	37.3% Micrococcus spp.
				73.7% M. luteus
				10.5% M. flavus
				5.3% M. lylae
				5.3% M. terreus
				5.3% M. spp.
			35.3% Staphylococcus spp.
				38.9% S. spp.
				22.2% S. capitis
				16.7% S. epidermidis
				11.1% S. aureus
				5.6% S. hominis
				5.6% S. lugdunensis
			5.9% Corynebacterium spp.
				66.7% C. spp.
				33.3% C. lipophiloflavum
			3.9% Escherichia spp.
				100% E. coli
			3.9% Kocuria spp.
				100% K. rhizophila
			2.0% Bacillus spp.
				100% B. cereus
			2.0% Brevibacillus spp.
				100% B. borstelensis
			2.0% Brevibacterium spp.
				100% B. casei
			2.0% Dermacoccus spp.
				100% D. nishinomiyaensis
			2.0% Kytococcus spp.
				100% K. sedentarius
			2.0% Moraxella spp.
				100% M. canis
			2.0% Neisseria spp.
				100% N. zoodegmatis
OR	High-touch surfaces	25	60% Staphylococcus spp.
				33.3% S. epidermidis
				20% S. hominis
				13.3% S. capitis
				13.3% S. pseudintermedius
				6.7% S. haemolyticus
				6.7% S. warneri
				6.7% S. spp.
			12% Corynebacterium spp.
				66.7% C. auriscanis
				33.3% C. mucifaciens
			8% Enterococcus spp.
				100% E. faecalis
			8% Micrococcus spp.
				100% M. luteus
			4% Bacillus spp.
				100% B. pumilus
			4% Psychrobacter spp.
				100% P. sanguinis
			4% Streptococcus spp.
				100% S. canis
OR	Sterile field	30	56.7% Staphylococcus spp.
				35.3% S. hominis
				29.4% S. spp.
				11.8% S. epidermidis
				11.8% S. pseudintermedius
				5.9% S. haemolyticus
				5.9% S. saprophyticus
			20% Micrococcus spp.
				100% M. luteus
			6.7% Streptococcus spp.
				100% S. canis
			3.3% Bacillus spp.
				100% B. licheniformis
			3.3% Corynebacterium spp.
				100% C. spp.
			3.3% Escherichia spp.
				100% E. coli
			3.3% Moraxella spp.
				100% M. canis
			3.3% Rothia spp.
				100% R. nasimurium
UR	Computer table	62	35.5% Staphylococcus spp.
				31.8% S. epidermidis
				27.3% S. spp.
				18.2% S. capitis
				13.6% S. hominis
				4.5% S. equorum
				4.5% S. saprophyticus
			29.0% Micrococcus spp.
				94.4% M. luteus
				5.6% M. spp.
			8.1% Corynebacterium spp.
				40% C. striatum
				20% C. coyleae
				20% C. sp [2]
				20% C. spp.
			4.8% Bacillus spp.
				33.3% B. licheniformis
				33.3% B. mycoides
				33.3% B. psychrosaccharolyticus
			4.8% Streptococcus spp.
				33.3% S. canis
				33.3% S. lutetiensis
				33.3% S.spp.
			3.2% Dietzia spp.
				100% D. sp[2]
			3.2% Kocuria spp.
				50% K. marina
				50% K. rhizophila
			3.2% Rothia spp.
				50% R. dentocariosa
				50% R. endophytica
			1.6% Aerococcus spp.
				100% A. viridans
			1.6% Escherichia spp.
				100% E. coli
			1.6% Microbacterium spp.
				100% M. aerolatum
			1.6% Moraxella spp.
				100% M.spp.
			1.6% Neisseria spp.
				100% N. dumasiana
UR	Ultrasound machine	65	32.3% Staphylococcus spp.
				28.6% S. hominis
				23.8% S. spp.
				19.0% S. epidermidis
				9.5% S. lugdunensis
				4.8% S. aureus
				4.8% S. capitis
				4.8% S. petrasii
				4.8% S. warneri
			20% Micrococcus spp.
				61.5% M. luteus
				23.1% M. flavus
				15.4% M. spp.
			13.8% Bacillus spp.
				44.4% B. spp.
				22.2% B. licheniformis
				11.1% B. megaterium
				11.1% B. pumilus
				11.1% B. weihenstaphanensis
			6.2% Corynebacterium spp.
				25% C. glutamicum
				25% C. mucifaciens
				25% C. striatum
				25% C. spp.
			3.1% Exigubacterium spp.
				100% E. sp[3]
			3.1% Kocuria spp.
				50% K. marina
				50% K. palustris
			3.1% Rothia spp.
				100% R. dentocariosa
			1.5% Aerococcus spp.
				100% A. viridans
			1.5% Dietzia spp.
				100% D. sp[2]
			1.5% Enterobacter spp.
				100% E. cloacae
			1.5% Enterococcus spp.
				100% E. faecium
			1.5% Macrococcus spp.
				100% M. spp.
			1.5% Moraxella spp.
				100% M. spp.
			1.5% Neisseria spp.
				100% N. dumasiana
			1.5% Paenarthrobacter spp.
				100% P. ilicis
			1.5% Paenibacillus spp.
				100% P. spp.
			1.5% Pantoea spp.
				100% P. agglomerans
			1.5% Solibacillus spp.
				100% S. spp.
			1.5% Streptococcus spp.
				100% S. oralis
UR	High-touch surfaces	50	58.0% Staphylococcus spp.
				41.4% S. hominis
				24.1% S. spp.
				13.8% S. epidermidis
				6.9% S. haemolyticus
				6.9% S. pseudintermedius
				3.4% S. petrasii
				3.4% S. xylosus
			6.0% Bacillus spp.
				33.3% B. cereus
				33.3% B. horneckiae
				33.3% B. pumilus
			6.0% Micrococcus spp.
				100% M. luteus
			6.0% Paenibacillus spp.
				33.3% P. amylolyticus
				33.3% P. illinoisensis
				33.3% P. spp.
			4.0% Enterococcus spp.
				50% E. casseliflavus
				50% E. faecalis
			4.0% Moraxella spp.
				100% M. spp.
			4.0% Streptococcus spp.
				50% S. oralis
				50% S. thoraltensis
			2.0% Aerococcus spp.
				100% A. viridans
			2.0% Brevibacterium spp.
				100% B. spp.
			2.0% Brevundimonas spp.
				100% B. diminuta
			2.0% Deinococcus spp.
				100% D. spp.
			2.0% Kocuria spp.
				100% K. marina
			2.0% Rothia spp.
				100% R. endophytica
UR	Near-patient after examination	22	45.5% Staphylococcus spp.
				30% S. saprophyticus
				20% S. spp.
				10% S. aureus
				10% S. capitis
				10% S. equorum
				10% S. felis
				10% S. warneri
			18.2% Macrococcus spp.
				50% M. canis
				25% M. brunensis
				25% M. spp.
			13.6% Bacillus spp.
				66.7% B. spp.
				33.3% B. licheniformis
			9.1% Micrococcus spp.
				100% M. luteus
			4.5% Enterococcus spp.
				100% E. faecalis
			4.5% Kocuria spp.
				100% K. spp.
			4.5% Paenibacillus spp.
				100% P. spp.
UR	Near-patient after decontamination/prior the first patient of the day or the first patient after lunch	20	35% Staphylococcus spp.
				28.6% S. capitis
				28.6% S. spp.
				14.3% S. felis
				14.3% S. haemolyticus
				14.3% S. xylosus
			30% Bacillus spp.
				50% B. cereus
				16.7% B. licheniformis
				16.7% B. mycoides
				16.7% B. spp.
			10% Enterococcus spp.
				50% E. faecalis
				50% E.hirae
			10% Kocuria spp.
				100% K. spp.
			10% Micrococcus spp.
				100% M. luteus
			5.0% Moraxella spp.
				100% M. spp.
	OR Operating room UR Ultrasound room
