# Supplementary material for: Environmental bacterial load during surgical and ultrasound procedures in a Swedish small animal hospital
Source: Acta Vet Scand. 2024 Sep 2;66:43. doi: 10.1186/s13028-024-00768-4 (PMC11367971; doi:10.1186/s13028-024-00768-4)
Supplement: Supplementary file 3 — Additional file 3. Additional data from bacterial air sampling with settle plates in the operating room and the ultrasound room. Description of data: CI confidence interval OR operating room UR ultrasound room. [file 13028_2024_768_MOESM3_ESM.xlsx]

## Sheet: Sheet1
Additional file 3. Additional data from bacterial air sampling with settle plates in the operating room and the ultrasound room
Room	Sampling time	Sampling location	Number of plates for bacterial count	Mean (95% CI) CFU/dm2/h
OR	Before surgery, empty room	Anaesthesia machine, Computer table, and Shelf	3	0 (-1-1)
OR	Before surgery, with staff in the room	Anaesthesia machine, Computer table, and Shelf	9	4 (1-7)
OR	During surgery	Anaesthesia machine	38	4 (3-6)
OR	During surgery	Computer table	38	13 (10-15)
OR	During surgery	Shelf	38	8 (6-10)
	Before the first patient of the day, empty room	Computer table and Ultrasound machine	3	0 (-4-4)
UR	Before the first patient of the day, with staff in the room	Computer table and Ultrasound machine	12	6 (3-9)
UR	During midmorning, patients in the UR	Computer table	21	35 (19-50)
UR	During midmorning, patients in the UR	Ultrasound machine	21	41 (14-69)
UR	During lunch, empty room	Computer table and Ultrasound machine	10	1 (0-2)
CI confidence interval OR operating room UR ultrasound room
