# Supplementary material for: Environmental bacterial load during surgical and ultrasound procedures in a Swedish small animal hospital
Source: Acta Vet Scand. 2024 Sep 2;66:43. doi: 10.1186/s13028-024-00768-4 (PMC11367971; doi:10.1186/s13028-024-00768-4)
Supplement: Supplementary file 4 — Additional file 4. Additional data from bacterial surface sampling with dip slides in the operating room and the ultrasound room. a. confidence interval b. operation room c. surfaces that are frequently touched by healthcare workers and patients d. CASO (tryptic soy) agar e. CASO agar containing neutralizers that neutralize hexachlorophene, mercurial compounds, halogen compounds, chlorhexidines, aldehydes and phenolic compounds f. the area close to the incision covered by surgical drapes, instrument table and sterile surgical light handles g. ultrasound room h. surface in direct contact with or near the patient. [file 13028_2024_768_MOESM4_ESM.xlsx]

## Sheet: Sheet1
Additional file 4. Additional data from bacterial surface sampling with dip slides in the operating room and the ultrasound room
Room	Sampling time	Surface	Medium	Number of plates for bacterial count	Mean (95% CIa) CFU/cm2
ORb	Before the first surgery of the day, empty room	High-touchc	CASOd	2	0 (0-0)
			CASO+e	2	0 (0-0)
OR	Before the first surgery of the day, with staff in the room	High-touch	CASO	6	0 (0-0)
			CASO+	6	0.04 (-0.02-0.09)
OR	Before surgery	High-touch	CASO	53	0.02 (0-0.03)
			CASO+	53	0.05 (0.02-0.08)
OR	After surgery	Sterile fieldf	CASO	135	0.02 (0-0.05)
			CASO+	135	0.04 (0.01-0.06)
URg	Before the first patient of the day, with staff in the room	High-touch	CASO	12	0.15 (0.03-0.27)
UR			CASO+	12	0.66 (0.22-1.09)
UR	Before the first patient of the day, with staff in the room	Near-patienth	CASO	6	0.16 (-0.07-0.39)
UR			CASO+	6	0.05 (-0.08-0.19)
UR	During midmorning, ultrasound examinations ongoing	High-touch	CASO	50	0.41 (0.26-0.56)
			CASO+	50	1.32 (0.45-2.19)
UR	During midmorning, ultrasound examinations ongoing	Near-patient after examination	CASO	25	0.95 (0.20-1.70)
			CASO+	25	1.97 (0.44-3.50)
UR	During midmorning, ultrasound examinations ongoing	Near-patient after decontamination	CASO	24	0.07 (0.01-0.13)
			CASO+	24	0.17 (0.08-0.27)
UR	After lunch, just before staff was back	High-touch	CASO	8	0.56 (-0.02-1.14)
			CASO+	8	1.14 (0.37-1.92)
UR	After lunch, just before staff was back	Near-patient	CASO	4	0.13 (-0.08-0.35)
			CASO+	4	0.11 (-0.13-0.35)
a. confidence interval b. operation room c. surfaces that are frequently touched by healthcare workers and patients d. CASO (tryptic soy) agar e. CASO agar containing neutralizers that neutralizes hexachlorophene, mercurial compounds, halogen compounds, chlorhexidines, aldehydes and phenolic compounds f. the area close to the incision covered by surgical drapes, instrument table and sterile surgi…
