# Supplementary material for: Environmental bacterial load during surgical and ultrasound procedures in a Swedish small animal hospital
Source: Acta Vet Scand. 2024 Sep 2;66:43. doi: 10.1186/s13028-024-00768-4 (PMC11367971; doi:10.1186/s13028-024-00768-4)
Supplement: Supplementary file 5 — Additional file 5. Identified multilocus sequence types and allelic profiles. Description of data: OR Operating room UR Ultrasound room SP Settle plate DS Dip slide ST Sequence type. ~ n Denotes novel allele similar to a known allele n. [file 13028_2024_768_MOESM5_ESM.xlsx]

## Sheet: Sheet1
Additional file 5. Identified multilocus sequence types and allelic profiles
Sample	Species	Scheme	ST	Allele1	Allele2	Allele3	Allele4	Allele5	Allele6	Allele7	Comment
OR-SP1	Staphylococcus aureus	saureus	30	arcC(2)	aroE(2)	glpF(2)	gmk(2)	pta(6)	tpi(3)	yqiL(2)
UR-DS1	Staphylococcus aureus	saureus	-	arcC(5)	aroE(4)	glpF(1)	gmk(4)	pta(~4)	tpi(6)	yqiL(3)
UR-SP1	Staphylococcus aureus	saureus	45	arcC(10)	aroE(14)	glpF(8)	gmk(6)	pta(10)	tpi(3)	yqiL(2)
UR-SP2	Staphylococcus capitis	-	-
OR-SP2	Staphylococcus capitis	-	-
OR-SP3	Staphylococcus capitis	-	-
UR-SP3	Staphylococcus capitis	-	-
OR-SP4	Staphylococcus capitis	-	-
OR-DS1	Staphylococcus capitis	-	-
OR-SP5	Staphylococcus capitis	-	-
OR-SP6	Staphylococcus capitis	-	-
UR-SP4	Staphylococcus epidermidis	sepidermidis	110	arcC(1)	aroE(1)	gtr(1)	mutS(6)	pyrR(2)	tpiA(1)	yqiL(1)
UR-SP5	Staphylococcus epidermidis	sepidermidis	528	arcC(1)	aroE(1)	gtr(7)	mutS(2)	pyrR(2)	tpiA(1)	yqiL(29)
OR-DS2	Staphylococcus epidermidis	sepidermidis	-	arcC(12)	aroE(29)	gtr(5)	mutS(5)	pyrR(11)	tpiA(4)	yqiL(~45)
OR-DS3	Staphylococcus epidermidis	sepidermidis	17	arcC(1)	aroE(1)	gtr(6)	mutS(2)	pyrR(2)	tpiA(1)	yqiL(1)
OR-DS4	Staphylococcus epidermidis	sepidermidis	-	arcC(12)	aroE(29)	gtr(5)	mutS(15)	pyrR(11)	tpiA(4)	yqiL(11)
UR-SP6	Staphylococcus epidermidis	sepidermidis	528	arcC(1)	aroE(1)	gtr(7)	mutS(2)	pyrR(2)	tpiA(1)	yqiL(29)
OR-SP7	Staphylococcus capitis	-	-
OR-SP8	Staphylococcus capitis/epidermidis	sepidermidis	325	arcC(12)	aroE(29)	gtr(9)	mutS(8)	pyrR(6)	tpiA(5)	yqiL(27)	Contaminated sample
OR-SP9	Staphylococcus capitis	-	-
OR-DS5	Staphylococcus hominis	shominis	67	arcC(14)	glpK(2)	gtr(7)	pta(1)	tpiA(6)	tuf(3)
OR-DS6	Staphylococcus hominis	shominis	67	arcC(14)	glpK(2)	gtr(7)	pta(1)	tpiA(6)	tuf(3)
OR-SP10	Staphylococcus hominis	shominis	-	arcC(~7)	glpK(2)	gtr(18)	pta(3)	tpiA(2)	tuf(4)
OR-SP11	Staphylococcus hominis	shominis	52	arcC(19)	glpK(2)	gtr(1)	pta(3)	tpiA(8)	tuf(4)
OR-SP12	Staphylococcus hominis	shominis	-	arcC(22)	glpK(2)	gtr(1)	pta(3)	tpiA(8)	tuf(~3)
UR-SP7	Staphylococcus hominis	shominis	-	arcC(~7)	glpK(2)	gtr(14)	pta(~3)	tpiA(8)	tuf(4)
UR-SP8	Staphylococcus hominis	shominis	-	arcC(~10)	glpK(2)	gtr(1)	pta(3)	tpiA(8)	tuf(5)
OR-SP14	Staphylococcus hominis	shominis	-	arcC(22)	glpK(2)	gtr(1)	pta(3)	tpiA(8)	tuf(~3)
UR-DS2	Staphylococcus hominis	shominis	-	arcC(~7)	glpK(2)	gtr(7)	pta(1)	tpiA(5)	tuf(3)
UR-DS3	Staphylococcus hominis	shominis	-	arcC(~7)	glpK(2)	gtr(7)	pta(1)	tpiA(5)	tuf(3)
OR-DS7	Staphylococcus pseudintermedius	spseudintermedius	-	ack(1)	cpn60(2)	fdh(1)	pta(4)	purA(8)	sar(1)	tuf(2)
OR-DS8	Staphylococcus pseudintermedius	spseudintermedius	-	ack(4)	cpn60(13)	fdh(1)	pta(8)	purA(~1)	sar(1)	tuf(2)
OR-DS9	Staphylococcus pseudintermedius	spseudintermedius	-	ack(10)	cpn60(8)	fdh(2)	pta(1)	purA(6)	sar(2)	tuf(1)
OR-SP15	Staphylococcus pseudintermedius	spseudintermedius	-	ack(~10)	cpn60(8)	fdh(2)	pta(1)	purA(6)	sar(2)	tuf(1)
OR-SP16	Staphylococcus pseudintermedius	spseudintermedius	-	ack(~10)	cpn60(8)	fdh(2)	pta(1)	purA(6)	sar(2)	tuf(1)
OR Operating room UR Ultrasound room SP Settle plate DS Dip slide ST Sequence type
~n Denotes novel allele similar to a known allele n.
