# Supplementary material for: Environmental bacterial load during surgical and ultrasound procedures in a Swedish small animal hospital
Source: Acta Vet Scand. 2024 Sep 2;66:43. doi: 10.1186/s13028-024-00768-4 (PMC11367971; doi:10.1186/s13028-024-00768-4)
Supplement: Supplementary file 6 — Additional file 6. Resistance genes identified by sequencing. Description of data: OR Operating room UR Ultrasound room SP Settle plate DS Dip slide blaZ Beta-lactam resistance qacA Disinfectant resistance qacB Disinfectant resistance qacJ Disinfectant resistance fosB Fosfomycin resistance vga (A) Streptogramin B resistance vga (A) V Streptogramin B resistance (Vga-A variant) fusB Fusidic acid resistance msr (A) Macrolide, Lincosamide and Streptogramin B resistance mph (C) Macrolide resistance. [file 13028_2024_768_MOESM6_ESM.xlsx]

## Sheet: Sheet1
Additional file 6. Resistance genes identified by sequencing
Sample	blaZ	qacA	qacB	qacJ	fosB	vga (A)	vga (A) V	fusB	msr (A)	mph (C)	Comment
OR-SP1	X
UR-DS1	X
UR-SP1	X										Mutation on grlA associated with resistance to ciprofloxacin.
UR-SP2
OR-SP2
OR-SP3
UR-SP3
OR-SP4	X
OR-DS1	X		X
OR-SP5	X		X
OR-SP6	X		X
UR-SP4	X				X
UR-SP5	X				X
OR-DS2	X			X	X
OR-DS3	X				X	X
OR-DS4	X	X			X
UR-SP6	X				X
OR-SP7								X
OR-SP8					X		X	X			Contaminated sample. fosB probably on S. epidemidis. fusB and vga-A uncertain.
OR-SP9							X	X
OR-DS5	X	X
OR-DS6	X	X
OR-SP10	X		X						X	X
OR-SP11
OR-SP12			X
UR-SP7
UR-SP8
OR-SP14			X						X	X
UR-DS2		X							X	X
UR-DS3		X							X	X
OR-DS7	X
OR-DS8	X
OR-DS9
OR-SP15
OR-SP16
OR Operating room UR Ultrasound room SP Settle plate DS Dip slide blaZ Beta-lactam resistance qacA Disinfectant resistance qacB Disinfectant resistance qacJ Disinfectant resistance fosB Fosfomycin resistance vga (A) Streptogramin B resistance vga (A) V Streptogramin B resistance (Vga-A variant) fusB Fusidic acid resistance msr (A) Macrolide, Lincosamide and Streptogramin B resistance mph (C) Macr…
